# Supplementary material for: Methylation of L1RE1, RARB, and RASSF1 function as possible biomarkers for the differential diagnosis of lung cancer
Source: PLoS One. 2018 May 31;13(5):e0195716. doi: 10.1371/journal.pone.0195716 (PMC5978787; doi:10.1371/journal.pone.0195716)
Supplement: S1 File — (TXT) [file pone.0195716.s004.txt]

	RARB	MGMT	L1RE1	CDH1	RASSF1	PTEN	CDKN2A	FHIT	APC	EFEMP1	GENDER	TISSUE TYPE	LYMPH NODE INFILTRATION	DISTANT METASTASIS	STAGE	GRADE
ELS 003	4	1.5	67	8.25	21.5	1.5	3	1.5	6.5	28	m	4 SCLC	0	0	pT1	G3
ELS 004	1	2	53	4	3	1	2	3.5	1	22	m	4 SCLC	2	1	pT3	NA
ELS 006	1	1	54	5	4	1	1	0.5	2	27	m	4 SCLC	1	2	NA	NA
ELS 007	6	2.5	74	8.75	25	1.5	3	2.5	4.5	11.5	NA	4 SCLC	3	0	pT2	G4
ELS 014	0	2	60	2	67	1	1	2	2	63.5	m	4 SCLC	3	0	pT4	NA
ELS 015	0	2	62	5	2	1	2	2	1	8	m	4 SCLC	2	NA	NA	G3
ELS 016	21.75	3	31	0	36.5	0.5	0.5	0	35	6	f	4 SCLC	NA	NA	NA	G3
ELS 021	37	24.5	66	6	29.5	1	1	2	20	28	m	4 SCLC	NA	NA	NA	NA
ELS 047	1	2	64	3	32	1	5	2	2	4	m	2 AC	0	0	pT1	G2
ELS 048	5	13	67	6	16	1	8	1	2	3	m	2 AC	0	0	pT1	G1
ELS 049	1	4	62	4	7	1	4	2	6	6	f	2 AC	0	0	pT2	G1
ELS 050	1	2	66	4	3	1	2.5	1	2	5	m	2 AC	0	0	pT1	G1
ELS 051	0	3	67	5	53.5	2	12	2	3	12	f	2 AC	0	0	pT2	G1
ELS 052	3	6	66		26	1	5	1	3	6	f	2 AC	0	0	pT1	G1
ELS 053	7	3	70	4	5	2	4	1	2	6	f	2 AC	0	0	pT1	G1
ELS 054	3	3	67	3	4	1	2	1	2	3	m	2 AC	0	0	pT1	G2
ELS 055	1	2.5	63	4	19	2	8	2	2	7	f	2 AC	0	0	pT1	G1
ELS 056	2	4	66	2	26	1	3	2	2	4	f	2 AC	2	0	pT2	G1
ELS 057	1	3	66	2	33.5	1	3	2	3	5	m	2 AC	0	0	pT2	G1
ELS 059	1	3	66	4	5	2	7	2	3	4	f	2 AC	0	0	pT1	G1
ELS 060	4	2	73		6	1	3	3	5	12.5	f	2 AC	0	0	pT1	G1
ELS 061	1	2	77	7	4	1	4	3	6	3	f	1 TC	0	0	pT2	G1
ELS 062	1	2	64	5	2	1	3	3	3	13	m	1 TC	2	0	pT1	G1
ELS 064	3	2	66	2	16.5	1	2	2	2	6	NA	1 TC	0	0	pT1	G1
ELS 065	2	7	69	2	17	1	7	1	2	3	f	1 TC	0	0	pT1	G1
ELS 066	3	2	76	7	2	1	5	6	2	4	f	1 TC	0	0	pT1	G1
ELS 067	2	3	68	2	22.5	2	2	2	2	3	f	1 TC	0	0	pT1	G1
ELS 068	1	2	65	2	16	0	1	1	2	12.5	m	1 TC	0	0	pT1	G1
ELS 069	0	3	73	4	40	1	9.5	5	6	38.5	m	1 TC	0	0	pT1	G1
ELS 070	9	2	74	3	18	0	6	2	4	6	f	1 TC	0	0	pT1	G1
ELS 071	4	2	64	2	5	1	3	1	1	11.5	f	1 TC	0	0	pT1	G1
ELS 072	2	1	74	1	11	0	4	1	3	2	f	1 TC	0	0	pT1	G1
ELS 073	2	3	58	2	5	1	4	1	2	2	f	1 TC	0	0	pT1	NA
ELS 074	2	7	62	4	12.5	1	3	2	2	2	m	1 TC	0	0	pT1	NA
ELS 075	2	4	68	3	15	1	2	1	2	4	f	1 TC	0	0	pT2	G1
ELS 076	1	1	70	4	2	1	3	2	3	8	f	1 TC	NA	0	NA	G1
ELS 077	1	2	72	4	25	1	11	2	2	5	m	1 TC	0	0	pT1	G1
ELS 078	2	2	75	4	18	1	7	2	3	6	f	1 TC	0	0	pT1	G1
ELS 079	2	3	67	3	9	1	3	1	2	3	f	1 TC	0	0	pT2	G1
ELS 080	2	3	73	3	20	1	2	1	2	5	m	1 TC	0	0	pT1	G1
ELS 089	2	3	58.5	5	58	1	1	2	3	2	m	3 LCLC	0	0	pT3	G3
ELS 091	71	6	70		66.5	2	2	1	8	65.5	f	3 LCLC	0	0	pT2	G3
ElS 097		3	75.5	8	26.5	2	4	3	20	23	f	3 LCLC	0	0	pT1	NA
ELS 100	1	2	66		5	0	1	2	29	7	f	3 LCLC	0	0	pT1	G2
ELS 105	2	27.5	71	5	38.5	2	2	2	2	14	m	3 LCLC	1	0	pT1	G3
ELS 113	1	56	50	5	2	1	2	2	4	7	m	3 LCLC	0	0	pT2	G3
ELS 115	5	2	38	4	4	1	2	2	2		m	3 LCLC	2	0	pT1	G3
ELS 120	4	3	55	10	25	1	1	2	50	11.5	f	3 LCLC	0	0	pT2	G3
ELS 122	6	4	54	8	25.5	2	2	4	21	42	f	3 LCLC	0	0	pT1	G3
ELS 128	4	16.5	59	6	27.5	1	3	2	2	11	m	3 LCLC	0	0	pT2	G2
ELS 130	2	3	68	4	11	1	2	1	3	12	m	1 TC	0	0	pT2	G1
ELS 132	2	1	77	7	1.5	2	5	3	13	40	f	2 AC	NA	NA	NA	NA
ELS 134	1.5	4	58	3	57	2	6	2	13	27.5	m	2 AC	1	0	pT2	G2
ELS 137	5	2	77	13	3	2	2	2	2	15	m	3 LCLC	1	0	pT1	G2
ELS 139	3	4	75	13	14	1	0	2	2	10.5	m	3 LCLC	NA	NA	NA	NA
ELS 141	5	4	81	5	37.5	2	3	1	4	6	m	3 LCLC	0	0	pT1	G3
ELS 152	6	5	63	5	17	2	8	2	3	5	f	2 AC	0	0	pT1	G2
ELS 153	4	2	70	6	7	1	2	2	4	39.5	f	3 LCLC	1	0	pT1	G3
ELS 155	5	3	69	6	45.5	2	3	2	41	47.5	m	3 LCLC	1	0	pT1	G3
ELS 156	2.5	51	68	5	41	2	1.5	2	12	5.5	f	3 LCLC	0	0	pT2	G3
ELS 161	6	3	64	4	40.5	2	1.5	2	34	4.5	m	3 LCLC	0	0	pT2	G3
ELS 169	4	3	77	6	51	1	3	2	4	9	m	3 LCLC	1	0	pT1	G3
ELS 180	2	3	74	8	22	2	5	1	4	10	m	3 LCLC	2	0	pT4	G2
Els 184	2	23	61		34	2	2	3	6	9	m	4 SCLC	NA	NA	NA	G4
Els 185	4	3	78	13	26	2	2	3	24	5	m	4 SCLC	1	0	pT1	G3
Els 186	11	5	72	11	25	2	2	4	28	9	m	4 SCLC	NA	NA	NA	G4
Els 187	3	27	60.5		39	1	1	3	7	5.5	m	4 SCLC	NA	NA	NA	G4
Els 188	57	3	78	3	26.5	1	1	4	25	33	m	4 SCLC	2	0	NA	G3
Els 189	31	2	78	4	28.5	2	2	2	44	2	m	4 SCLC	2	NA	NA	G4
Els 191	1	2	75	2	46	2	2	3	2	9	m	4 SCLC	NA	2	NA	G4
Els 192	6	2	76	2	65	1	1	4	2	37	m	4 SCLC	NA	NA	NA	G4
Els 194	5	3	80	4	24	2	2	4	5	7	m	4 SCLC	NA	NA	NA	G4
Els 195	1	8	71	3	13	2	2	3	17	17	f	4 SCLC	NA	1	NA	G3
Els 196	5	2	74	5	44	4	2	3	2	19	m	4 SCLC	1	NA	pT4	G4
Els 198	35	2	76	2	8	2	2	3	3	7	f	4 SCLC	2	NA	NA	G3
Els 199	38	27	65	3	32.5	1	2	12	2	5	f	4 SCLC	2	0	NA	G3
ELS 200	4	3	74	5	9	2	4	3	4	5	f	1 TC	0	0	pT2	G1
ELS 201	3	4	71	5	16	2	2	2	3	5	f	2 AC	0	0	pT1	G1
ELS 202	3	1	75	22	3	2	4	2	5.5	7	f	5 Adeno	0	NA	pT1	G1
ELS 206	20	3	79	12	15	3	1	2	5	9	m	5 Adeno	2	NA	pT2	G3
ELS 207	15	6	81	15	14.5	2	3	2	10.5	9	m	5 Adeno	1	NA	pT2	G2
ELS 209	3	3	66	10	5	3	4	2	2	6	m	6 SCC	0	NA	pT1	G2
ELS 210	26	3	79	11	3	2	2	1	0	9	m	5 Adeno	NA	NA	pT1	G1
ELS 212	4	3	73	15	3	2.5	3	2	3	4	m	5 Adeno	1	NA	pT2	G3
ELS 214	4	2	67	11	12	2	0	2	2	32	m	5 Adeno	NA	NA	NA	G2
ELS 215	29	2	76	15	4	1	3	2	2	11	f	5 Adeno	2	NA	pT2	G3
ELS 216	3	3	70	8	14	3	3	3	4	7	f	5 Adeno	2	NA	pT2	G2
ELS 217	15	6	83	11	5	1	3	1	7	6	NA	5 Adeno	0	NA	pT2	G2
ELS 218	44	3	81	5	3	2	27	2	30	7	f	5 Adeno	NA	NA	NA	NA
ELS 219	3	3	59.5	9	2	2	4	1	12.5	7	f	5 Adeno	1	NA	pT3	G3
ELS 220	6	2	62	10	2	1.5	1.5	3	4	9	NA	5 Adeno	NA	NA	NA	NA
ELS 221	3	3	75	6	7	1	3	1	13	9	f	5 Adeno	NA	NA	pT2	G2
ELS 222	12	2	81.5	9	3	2	4	2	2.5	6	m	5 Adeno	0	NA	pT2	G2
ELS 224	8	4	78	6	9	2	4	2	14	7	m	5 Adeno	NA	NA	pT1	G2
ELS 228	14	2	82	6	20	0	2	3	32	8	f	5 Adeno	0	NA	pT2	G2
ELS 230	20	2	66	7	2	2	2	4	1.5	7	m	6 SCC	2	NA	pT3	G2
ELS 231	4	2	70	6	2	1	4	2	2	8	m	6 SCC	1	NA	pT2	G2
ELS 232	49	3	35	6	2	2	2	2	4	6	m	6 SCC	NA	NA	NA	NA
ELS 234	9	2	56	4	5	1	1	1	1	2	f	6 SCC	NA	NA	NA	NA
ELS 237	40	4	30.5	2	48	1	1	2	6	4	m	6 SCC	NA	NA	NA	NA
ELS 240	60	62.5	49	3	5	1	3	1	15.3	23.5	m	6 SCC	NA	NA	NA	NA
ELS 241	4	2	69	8	2	2	2	3	4	7	m	6 SCC	0	NA	pT1	G2
ELS 242	12	3	73	8	2	1	4	3	17	17.5	m	6 SCC	1	NA	pT2	G2
ELS 244	5	3	67	7	2	1	3	2	2	9	f	6 SCC	0	NA	pT1	G2
ELS 245	2	17	53	5	4	2.5	2	2	49	5	NA	6 SCC	NA	NA	NA	NA
ELS 246	2	1	51	4	38	1	1.5	2	3	30	m	6 SCC	NA	NA	NA	NA
ELS 248	3	2	66	7	12	1	2	2	2	11.5	m	6 SCC	1	NA	pT2	NA
ELS 252	4	2	62.5	6	1	1	3	2	4	4	f	6 SCC	0	NA	pT2	G3
ELS 253	23	5	81	7	3	2	2	3	3	41	m	5 Adeno	0	NA	pT1	G2
ELS 255	7	3	80	8	3	2	3	2	2	9	m	6 SCC	0	NA	pT3	G3
ELS 256	5	3	84	8	2	1	3	1	7	6	NA	7 control	NA	NA	NA	benign
ELS 257	3	2	81	7	2	2	4	3	4	4	NA	7 control	NA	NA	NA	benign
ELS 258	2	2	85	5	2	2	3	2	8	4	NA	7 control	NA	NA	NA	benign
ELS 259	4	2	84	4	2	1	4	2	3	5	NA	7 control	NA	NA	NA	benign
ELS 260	1	2	82	7	2	1	3	2	5	4	NA	7 control	NA	NA	NA	benign
ELS 262	3	2	84	7	6	2	4	2	3	4	NA	7 control	NA	NA	NA	benign
ELS 263	2	2	67	7	2	1	4	2	3	4	NA	7 control	NA	NA	NA	benign
ELS 264	2	2	79	9	2	1	3	2	4	4	NA	7 control	NA	NA	NA	benign
ELS 265	3	3	83	6	2	1	4	4	4	4	NA	7 control	NA	NA	NA	benign
ELS 266	2	1	84	3	1	1	3.5	3	4	5	NA	7 control	NA	NA	NA	benign
ELS 267	3	2	80	5	1	1	3	3	4	4	NA	7 control	NA	NA	NA	benign
ELS 268	3	2	79	5	2	1	4	1	3	4	NA	7 control	NA	NA	NA	benign
ELS 269	2	1	79		2	1	3	3	4	4	NA	7 control	NA	NA	NA	benign
ELS 270	2	2	83	6	2	1	3	2	4	4	NA	7 control	NA	NA	NA	benign
ELS 271	3	1	83	4	1	1	3	2	4	3	NA	7 control	NA	NA	NA	benign
ELS 272	3	2	81		2	1	3	3	4	5	NA	7 control	NA	NA	NA	benign
ELS 273	4	2	81	4	1	1	3	2	5	3	NA	7 control	NA	NA	NA	benign
ELS 274	2	2	80	6	2	2	5	3	4	3	NA	7 control	NA	NA	NA	benign
ELS 275	2	2	80.5	5	1	1	2	2	1	3	NA	7 control	NA	NA	NA	benign
ELS 276	2	2	83	4	2	1	3	1	5	5	NA	7 control	NA	NA	NA	benign
ELS 277	3	3	83	6	2	2	4	2	5	4	NA	7 control	NA	NA	NA	benign
ELS 278	3	2	80	4	1	1	3	2	4	3	NA	7 control	NA	NA	NA	benign
ELS 279	6	2	63	5	49	2	2	2	12	10	f	5 Adeno	0	NA	pT1	G2
ELS 280	7	2	78		2	2	3	2	3.5	10	m	5 Adeno	0	NA	pT1	G2
ELS 281	8	3	86	9.5	9	1	3	4	4	9	m	5 Adeno	0	NA	pT1	G2
ELS 282	10	2	80	5	5	1	2	2	3	7	m	5 Adeno	0	NA	pT1	G2
ELS 283	3	2	71	5	30.5	1	2	3	36	5	f	5 Adeno	2	NA	pT2	G2
ELS 284	3	1	73	5	14	1	2	2	15	4	m	5 Adeno	0	NA	pT3	G2
