# Supplementary material for: Methylation of L1RE1, RARB, and RASSF1 function as possible biomarkers for the differential diagnosis of lung cancer
Source: PLoS One. 2018 May 31;13(5):e0195716. doi: 10.1371/journal.pone.0195716 (PMC5978787; doi:10.1371/journal.pone.0195716)
Supplement: S2 File — (TXT) [file pone.0195716.s005.txt]

	TISSUE TYPE	TISSUE GROUPS	L1RE1	RASSF1	RARB
S3	non-tumourous tissue	1 Benign	78	2	3
S4	non-tumourous tissue	1 Benign	81	2	4
S5	SCC	2 NSCLC	68	1	5
S6	non-tumourous tissue	1 Benign	77	2	4
S7	LCLC	3 NET	69	35	3
S8	non-tumourous tissue	1 Benign	77	2	4
S9	SCC	2 NSCLC	75	1	7
S10	non-tumourous tissue	1 Benign	81	2	3
S11	Carcinoid	3 NET	74	21	3
S12	non-tumourous tissue	1 Benign	78	2	2
S14	non-tumourous tissue	1 Benign	80	1	3
S16	non-tumourous tissue	1 Benign	67	2	2
S17	Carcinoid	3 NET	70	2	2
S18	non-tumourous tissue	1 Benign	78	2	5
S19	SCC	2 NSCLC	77	1	2
S20	non-tumourous tissue	1 Benign	79	2	3
S22	non-tumourous tissue	1 Benign	79	2	3
S23	SCC	2 NSCLC	75	2	6
S24	non-tumourous tissue	1 Benign	81	1	3
S26	non-tumourous tissue	1 Benign	78	1	3
S28	non-tumourous tissue	1 Benign	82	2	3
S29	NSCLC	2 NSCLC	63	1	3
S30	non-tumourous tissue	1 Benign	81	2	2
S31	Carcinoid	3 NET	73	18	2
S32	non-tumourous tissue	1 Benign	75	2	3
S33	Adeno	2 NSCLC	69	2	2
S34	non-tumourous tissue	1 Benign	77	1	3
S35	SCC	2 NSCLC	75	2	4
S36	non-tumourous tissue	1 Benign	77	2	4
S37	NSCLC	2 NSCLC	72	1	4
S38	non-tumourous tissue	1 Benign	77	2	3
S39	SCC	2 NSCLC	70	2	4
S40	non-tumourous tissue	1 Benign	79	2	3
S41	Carcinoid	3 NET	74	11	3
S42	non-tumourous tissue	1 Benign	80	2	3
S43	Adeno	2 NSCLC	71	18	5
S44	non-tumourous tissue	1 Benign	78	1	2
S45	NSCLC	2 NSCLC	71	24	15
S46	non-tumourous tissue	1 Benign	76	2	3
S47	Carcinoid	3 NET	72	16	2
S48	non-tumourous tissue	1 Benign	77	2	3
S49	Adeno	2 NSCLC	66	27	4
S50	non-tumourous tissue	1 Benign	78	2	3
S51	LCLC	3 NET	68	55	3
S52	SCLC	3 NET	62	83	32
S53	non-tumourous tissue	1 Benign	81	2	4
S55	non-tumourous tissue	1 Benign	46	2	2
S56	NSCLC	2 NSCLC	43	2	2
S57	non-tumourous tissue	1 Benign	81	2	2
S59	non-tumourous tissue	1 Benign	81	2	4
S60	NSCLC	2 NSCLC	67	18	6
S61	non-tumourous tissue	1 Benign	80	2	4
S63	non-tumourous tissue	1 Benign	76	2	3
S64	LCLC	3 NET	74	1	1
S65	non-tumourous tissue	1 Benign	79	1	2
S67	non-tumourous tissue	1 Benign	76	2	2
S68	LCLC	3 NET	65	1	4
S69	non-tumourous tissue	1 Benign	79	2	4
S70	Carcinoid	3 NET	70	11	2
S71	non-tumourous tissue	1 Benign	81	2	5
S73	non-tumourous tissue	1 Benign	77	2	3
S74	Carcinoid	3 NET	76	17	7
S75	non-tumourous tissue	1 Benign	83	2	3
S77	non-tumourous tissue	1 Benign	83	2	3
S78	SCLC	3 NET	74	34	8
